# Supplementary material for: Single Cell Spatial Transcriptomics Reveals Immunotherapy-Driven Bone Marrow Niche Remodeling in AML
Source: bioRxiv. 2025 Jan 27:2025.01.24.634753. Preprint. [Version 1] doi: 10.1101/2025.01.24.634753 (PMC11838223; doi:10.1101/2025.01.24.634753)
Supplement: Supplement 3 [file media-3.csv]

coefficient	Estimate	Std. Error	z value	Pr(>|z|)	celltype	adj.p
(Intercept)	-3.53814862458576	0.142906059640739	-24.7585626073558	2.50725582974983e-135	CD4Tmemory	1.28371498483191e-132
ResponseR	-0.577115118098652	0.171794282561561	-3.35933832892167	0.000781293511047179	CD4Tmemory	0.400022277656155
dist5-15um	-0.0182775502859648	0.0783754200974532	-0.23320513323231	0.815602119991963	CD4Tmemory	1
dist15-25um	0.02562395376327	0.0743091385046366	0.344829105530151	0.730222850552032	CD4Tmemory	1
dist25-35um	0.00502730156521419	0.0723972961447439	0.0694404602509341	0.944639024005462	CD4Tmemory	1
dist35-45um	-0.0022123121705801	0.0708813511660278	-0.0312114841800648	0.975100881326001	CD4Tmemory	1
timepointB	0.251955925411344	0.186249565956928	1.35278664471954	0.176123800560028	CD4Tmemory	1
ResponseR:dist5-15um	0.132633671167335	0.0891956913226114	1.48699639187293	0.137015763905031	CD4Tmemory	1
ResponseR:dist15-25um	0.152231971468649	0.0846551661150287	1.79825967456963	0.0721358668870978	CD4Tmemory	1
ResponseR:dist25-35um	0.194613101824532	0.0824680317012688	2.35986112205874	0.0182817776623437	CD4Tmemory	1
ResponseR:dist35-45um	0.213646678991988	0.0807950382624518	2.6443044472358	0.00818589916550282	CD4Tmemory	1
ResponseR:timepointB	0.0700921145061268	0.230531184199754	0.304046130459263	0.761092746693548	CD4Tmemory	1
dist5-15um:timepointB	0.0416477601286604	0.0903192867093588	0.461117017704978	0.644714653000555	CD4Tmemory	1
dist15-25um:timepointB	-0.0101224710191104	0.0857462900445384	-0.118051416730131	0.906026918013237	CD4Tmemory	1
dist25-35um:timepointB	0.0358787240339469	0.0834285382024837	0.430053370309187	0.667156818621795	CD4Tmemory	1
dist35-45um:timepointB	0.0202863814190742	0.0817808325133784	0.248057898111462	0.804089610113262	CD4Tmemory	1
ResponseR:dist5-15um:timepointB	0.0623828798724607	0.112957403056163	0.552269069442432	0.580764018802056	CD4Tmemory	1
ResponseR:dist15-25um:timepointB	0.104856942420745	0.107514529737404	0.975281598467204	0.329420595750966	CD4Tmemory	1
ResponseR:dist25-35um:timepointB	0.0369521438037199	0.104746484686536	0.352776934847051	0.724255676772119	CD4Tmemory	1
ResponseR:dist35-45um:timepointB	0.0674693312842999	0.102741228714481	0.65669188629034	0.511379052579084	CD4Tmemory	1
ResponseR + ResponseR:dist5-15um	-0.444481446931318	0.165486911764317	7.21406369932725	0.00723345373310968	CD4Tmemory	1
ResponseR + ResponseR:dist15-25um	-0.424883146630003	0.163033360657249	6.79181812672482	0.00915765952617964	CD4Tmemory	1
ResponseR + ResponseR:dist25-35um	-0.38250201627412	0.161914239476637	5.58081169513527	0.0181583048256937	CD4Tmemory	1
ResponseR + ResponseR:dist35-45um	-0.363468439106664	0.161052742386414	5.09327544133733	0.0240187853620399	CD4Tmemory	1
timepointB + dist5-15um:timepointB	0.293603685540005	0.180188322402796	2.65503176835622	0.103222694550667	CD4Tmemory	1
timepointB + dist15-25um:timepointB	0.241833454392234	0.177900604045583	1.84789765152556	0.174028108039533	CD4Tmemory	1
timepointB + dist25-35um:timepointB	0.287834649445291	0.176808538793915	2.65020626285552	0.10353646119329	CD4Tmemory	1
timepointB + dist35-45um:timepointB	0.272242306830419	0.17602870576269	2.39190672801312	0.121964787064656	CD4Tmemory	1
timepointB + ResponseR:timepointB	0.322048039917471	0.135850990975238	5.61973321683839	0.0177593520023217	CD4Tmemory	1
timepointB + ResponseR:timepointB + dist5-15um:timepointB + ResponseR:dist5-15um:timepointB	0.426078679918592	0.129603286670594	10.8080557655726	0.00101059377971469	CD4Tmemory	0.517424015213919
timepointB + ResponseR:timepointB + dist15-25um:timepointB + ResponseR:dist15-25um:timepointB	0.416782511319106	0.128050859886175	10.5938538192746	0.00113464218322246	CD4Tmemory	0.580936797809898
timepointB + ResponseR:timepointB + dist25-35um:timepointB + ResponseR:dist25-35um:timepointB	0.394878907755138	0.127298141394441	9.62240756501715	0.0019221758526301	CD4Tmemory	0.984154036546613
timepointB + ResponseR:timepointB + dist35-45um:timepointB + ResponseR:dist35-45um:timepointB	0.409803752620845	0.12673323991119	10.4561254847129	0.00122243409364087	CD4Tmemory	0.625886255944124
(Intercept)	-3.20396245140872	0.203242103120691	-15.7642653870104	5.4805875610956e-56	CD4Tnaive	2.80606083128095e-53
ResponseR	-0.109854353953013	0.246161879643442	-0.446268748484263	0.655403127844134	CD4Tnaive	1
dist5-15um	0.173893744503539	0.0417711402552611	4.16301167363122	3.14077303791333e-05	CD4Tnaive	0.0160807579541163
dist15-25um	0.132061881700393	0.0402726047026847	3.27919891636881	0.00104102229097324	CD4Tnaive	0.5330034129783
dist25-35um	0.162496977285235	0.039059451544353	4.16024728613293	3.17903202294283e-05	CD4Tnaive	0.0162766439574673
dist35-45um	0.112600177250087	0.0385355381591926	2.92198273668656	0.00347810818142759	CD4Tnaive	1
timepointB	0.262316542366439	0.268669408518332	0.976354337522356	0.328888901390979	CD4Tnaive	1
ResponseR:dist5-15um	-0.194434532232123	0.049244886501362	-3.94831922755565	7.87018124554383e-05	CD4Tnaive	0.0402953279771844
ResponseR:dist15-25um	-0.190330372712183	0.0474003793342492	-4.01537657262292	5.93509533560162e-05	CD4Tnaive	0.0303876881182803
ResponseR:dist25-35um	-0.238197328552515	0.046012772324127	-5.17676541797103	2.25765788828991e-07	CD4Tnaive	0.000115592083880443
ResponseR:dist35-45um	-0.203589195878755	0.0453123636351966	-4.49301646495033	7.02213531500628e-06	CD4Tnaive	0.00359533328128322
ResponseR:timepointB	-0.299652224132067	0.33226162075717	-0.901856264497862	0.367133226764439	CD4Tnaive	1
dist5-15um:timepointB	-0.10229195632714	0.0535875077300417	-1.90887691292636	0.0562779719394928	CD4Tnaive	1
dist15-25um:timepointB	-0.0294447071345887	0.0513366318793999	-0.573561335378609	0.566264682360006	CD4Tnaive	1
dist25-35um:timepointB	-0.0265312466339466	0.0497914353780396	-0.532847595826654	0.594139083454485	CD4Tnaive	1
dist35-45um:timepointB	-0.00589400377627043	0.0491100186957523	-0.12001632116626	0.904470218989516	CD4Tnaive	1
ResponseR:dist5-15um:timepointB	0.306715183099716	0.0718830893662991	4.26686145244494	1.98242187716659e-05	CD4Tnaive	0.010150000011093
ResponseR:dist15-25um:timepointB	0.275788515995237	0.0689669012484617	3.9988532325336	6.36501329617063e-05	CD4Tnaive	0.0325888680763936
ResponseR:dist25-35um:timepointB	0.319965945363701	0.0669777635457948	4.77719661608184	1.77755948069475e-06	CD4Tnaive	0.00091011045411571
ResponseR:dist35-45um:timepointB	0.321864967976159	0.0659416271328521	4.88105893000941	1.05517701939179e-06	CD4Tnaive	0.000540250633928596
ResponseR + ResponseR:dist5-15um	-0.304288886185136	0.244898541215918	1.54383109745105	0.214048453619586	CD4Tnaive	1
ResponseR + ResponseR:dist15-25um	-0.300184726665196	0.244543781347615	1.50682888439173	0.219623608852665	CD4Tnaive	1
ResponseR + ResponseR:dist25-35um	-0.348051682505528	0.244282652532906	2.03002890048655	0.154217674722158	CD4Tnaive	1
ResponseR + ResponseR:dist35-45um	-0.313443549831767	0.244155793574322	1.64810397226409	0.199217187165684	CD4Tnaive	1
timepointB + dist5-15um:timepointB	0.1600245860393	0.267235430699538	0.358579411417696	0.549296254438626	CD4Tnaive	1
timepointB + dist15-25um:timepointB	0.23287183523185	0.266802052953452	0.761825661774287	0.382757789699233	CD4Tnaive	1
timepointB + dist25-35um:timepointB	0.235785295732493	0.266516465852631	0.7826819964149	0.376322143022559	CD4Tnaive	1
timepointB + dist35-45um:timepointB	0.256422538590169	0.266392922435146	0.926546087019697	0.335762033397529	CD4Tnaive	1
timepointB + ResponseR:timepointB	-0.0373356817656276	0.199441882378431	0.0350441429576524	0.851503190420589	CD4Tnaive	1
timepointB + ResponseR:timepointB + dist5-15um:timepointB + ResponseR:dist5-15um:timepointB	0.167087545006949	0.197552937759379	0.715354265975186	0.397672035214494	CD4Tnaive	1
timepointB + ResponseR:timepointB + dist15-25um:timepointB + ResponseR:dist15-25um:timepointB	0.20900812709502	0.197121805995095	1.12423475816586	0.289008424880757	CD4Tnaive	1
timepointB + ResponseR:timepointB + dist25-35um:timepointB + ResponseR:dist25-35um:timepointB	0.256099016964127	0.196837643075056	1.69277606823476	0.193235426195177	CD4Tnaive	1
timepointB + ResponseR:timepointB + dist35-45um:timepointB + ResponseR:dist35-45um:timepointB	0.278635282434261	0.19666396761909	2.00734778766332	0.156538772998193	CD4Tnaive	1
(Intercept)	-4.30952475748473	0.298919337714947	-14.4170156083857	4.04456793062896e-47	CD8TeffectorGZMH	2.07081878048203e-44
ResponseR	-1.26221391544516	0.365548523800432	-3.4529312341971	0.000554530345144995	CD8TeffectorGZMH	0.283919536714237
dist5-15um	0.186946112571869	0.113822998965626	1.64242828137331	0.100501277866443	CD8TeffectorGZMH	1
dist15-25um	0.113905077239183	0.110340055795921	1.03230940402872	0.30192719705725	CD8TeffectorGZMH	1
dist25-35um	0.144770024387735	0.107096130016904	1.35177643080926	0.176446846125767	CD8TeffectorGZMH	1
dist35-45um	0.191129800713323	0.104360539425014	1.83143745486917	0.067035275122153	CD8TeffectorGZMH	1
timepointB	0.0108751115728719	0.396974240483648	0.0273950056800219	0.97814468164529	CD8TeffectorGZMH	1
ResponseR:dist5-15um	0.000170844289108101	0.1294773931027	0.00131949126418222	0.998947198597693	CD8TeffectorGZMH	1
ResponseR:dist15-25um	0.202914059178397	0.124828971058136	1.62553658384234	0.104048275241342	CD8TeffectorGZMH	1
ResponseR:dist25-35um	0.261893542453727	0.121172332519666	2.16133119671706	0.0306697647350046	CD8TeffectorGZMH	1
ResponseR:dist35-45um	0.21555838305304	0.118351617695494	1.82133871298361	0.0685553851306028	CD8TeffectorGZMH	1
ResponseR:timepointB	-0.342092799562342	0.502263601350378	-0.681102111804632	0.495806880915124	CD8TeffectorGZMH	1
dist5-15um:timepointB	-0.340890549263439	0.133088423332277	-2.56138393353981	0.0104256070757457	CD8TeffectorGZMH	1
dist15-25um:timepointB	-0.15868856909384	0.127630201632017	-1.24334653604458	0.213740162599368	CD8TeffectorGZMH	1
dist25-35um:timepointB	-0.237943840449065	0.12404156474362	-1.918258939581	0.0550781860610487	CD8TeffectorGZMH	1
dist35-45um:timepointB	-0.227658149886198	0.120894384079341	-1.88311600757889	0.0596846483279187	CD8TeffectorGZMH	1
ResponseR:dist5-15um:timepointB	0.209836703889421	0.19024955904036	1.10295500787419	0.270046704230342	CD8TeffectorGZMH	1
ResponseR:dist15-25um:timepointB	-0.0208876879561994	0.181209973131235	-0.115267871824429	0.908232803156664	CD8TeffectorGZMH	1
ResponseR:dist25-35um:timepointB	0.0583348831277123	0.175635489327315	0.332136081102603	0.73978650630929	CD8TeffectorGZMH	1
ResponseR:dist35-45um:timepointB	0.0695401631605558	0.17186720982833	0.404615651990953	0.685760051577238	CD8TeffectorGZMH	1
ResponseR + ResponseR:dist5-15um	-1.26204307115605	0.356189138580677	12.5541412066393	0.000395329236667075	CD8TeffectorGZMH	0.202408569173542
ResponseR + ResponseR:dist15-25um	-1.05929985626676	0.354530986172759	8.92749116921055	0.00280909943623453	CD8TeffectorGZMH	1
ResponseR + ResponseR:dist25-35um	-1.00032037299143	0.353230268470546	8.01977908165981	0.00462692139958121	CD8TeffectorGZMH	1
ResponseR + ResponseR:dist35-45um	-1.04665553239212	0.352325810735496	8.82507950919263	0.00297118447020617	CD8TeffectorGZMH	1
timepointB + dist5-15um:timepointB	-0.330015437690567	0.388225891424991	0.722602601036573	0.395291533547233	CD8TeffectorGZMH	1
timepointB + dist15-25um:timepointB	-0.147813457520968	0.386416853666285	0.146324089853981	0.702073235324329	CD8TeffectorGZMH	1
timepointB + dist25-35um:timepointB	-0.227068728876193	0.38523179863959	0.347432467520561	0.555570158740458	CD8TeffectorGZMH	1
timepointB + dist35-45um:timepointB	-0.216783038313326	0.384273397327955	0.318251132495306	0.572660550580713	CD8TeffectorGZMH	1
timepointB + ResponseR:timepointB	-0.33121768798947	0.301104363686817	1.210021100599	0.271327943013547	CD8TeffectorGZMH	1
timepointB + ResponseR:timepointB + dist5-15um:timepointB + ResponseR:dist5-15um:timepointB	-0.462271533363488	0.290430277147729	2.5334394113272	0.111457034780752	CD8TeffectorGZMH	1
timepointB + ResponseR:timepointB + dist15-25um:timepointB + ResponseR:dist15-25um:timepointB	-0.510793945039509	0.2872061427135	3.16303525389115	0.0753230173509648	CD8TeffectorGZMH	1
timepointB + ResponseR:timepointB + dist25-35um:timepointB + ResponseR:dist25-35um:timepointB	-0.510826645310823	0.285358006272149	3.2045493265008	0.0734337373245846	CD8TeffectorGZMH	1
timepointB + ResponseR:timepointB + dist35-45um:timepointB + ResponseR:dist35-45um:timepointB	-0.489335674715112	0.284483764988648	2.95868536704993	0.0854173638655207	CD8TeffectorGZMH	1
(Intercept)	-3.20094501126826	0.230916053853991	-13.8619422852784	1.07719498217108e-43	CD8TeffectorGZMK	5.51523830871594e-41
ResponseR	-2.48002636166437	0.291024004437041	-8.52172440710431	1.57195080668804e-17	CD8TeffectorGZMK	8.04838813024276e-15
dist5-15um	0.113849369754809	0.053388241761797	2.13248022406829	0.0329673885294349	CD8TeffectorGZMK	1
dist15-25um	0.043084161699292	0.0516936349234189	0.833451966825677	0.404589876853042	CD8TeffectorGZMK	1
dist25-35um	0.0985081260688221	0.0498876900796003	1.97459785994588	0.0483138021215229	CD8TeffectorGZMK	1
dist35-45um	0.126437581583072	0.0487738082170182	2.59232539359014	0.00953295584122294	CD8TeffectorGZMK	1
timepointB	-0.69486285981216	0.309293179586202	-2.24661552751278	0.0246646089599035	CD8TeffectorGZMK	1
ResponseR:dist5-15um	0.226443350525465	0.0999153936009468	2.26635098321146	0.0234299021919455	CD8TeffectorGZMK	1
ResponseR:dist15-25um	0.280559617644136	0.0965289613557178	2.90648126431454	0.0036551878752484	CD8TeffectorGZMK	1
ResponseR:dist25-35um	0.281471651141122	0.0937516369970007	3.00231185456663	0.00267937539976498	CD8TeffectorGZMK	1
ResponseR:dist35-45um	0.278967390268034	0.0920494329724966	3.03062584156696	0.00244047464721289	CD8TeffectorGZMK	1
ResponseR:timepointB	1.06012077597623	0.395196875260102	2.68251305195291	0.0073071300399692	CD8TeffectorGZMK	1
dist5-15um:timepointB	-0.0460734340746848	0.0828416426319543	-0.556162729406249	0.578099615427389	CD8TeffectorGZMK	1
dist15-25um:timepointB	0.123273469599343	0.0789321197483177	1.56176560305756	0.118343217723357	CD8TeffectorGZMK	1
dist25-35um:timepointB	0.108816186549819	0.0764629860307017	1.42312237853393	0.154700682100235	CD8TeffectorGZMK	1
dist35-45um:timepointB	0.0860418180628203	0.0750202055794965	1.14691525300667	0.251416648056027	CD8TeffectorGZMK	1
ResponseR:dist5-15um:timepointB	-0.181512884862592	0.148496168283339	-1.22234052878897	0.221578878827218	CD8TeffectorGZMK	1
ResponseR:dist15-25um:timepointB	-0.234185715766529	0.141734532034833	-1.6522841145655	0.0984766460918551	CD8TeffectorGZMK	1
ResponseR:dist25-35um:timepointB	-0.374667415769556	0.138539426810258	-2.70441003255121	0.0068425796224367	CD8TeffectorGZMK	1
ResponseR:dist35-45um:timepointB	-0.236151536763956	0.135431054752084	-1.74370300221207	0.0812108916076716	CD8TeffectorGZMK	1
ResponseR + ResponseR:dist5-15um	-2.2535830111389	0.284395102316172	62.7917944077667	2.33146835171283e-15	CD8TeffectorGZMK	1.19371179607697e-12
ResponseR + ResponseR:dist15-25um	-2.19946674402023	0.283253856538628	60.2952550451572	8.21565038222616e-15	CD8TeffectorGZMK	4.20641299569979e-12
ResponseR + ResponseR:dist25-35um	-2.19855471052325	0.282323818690176	60.6428377333692	6.88338275267597e-15	CD8TeffectorGZMK	3.5242919693701e-12
ResponseR + ResponseR:dist35-45um	-2.20105897139633	0.281747401170598	61.0300209818497	5.6621374255883e-15	CD8TeffectorGZMK	2.89901436190121e-12
timepointB + dist5-15um:timepointB	-0.740936293886845	0.30573187815794	5.87327436344466	0.015372433338579	CD8TeffectorGZMK	1
timepointB + dist15-25um:timepointB	-0.571589390212817	0.304703243034041	3.51895865799073	0.0606705557226046	CD8TeffectorGZMK	1
timepointB + dist25-35um:timepointB	-0.586046673262341	0.304077120605832	3.71447056916084	0.0539427292763878	CD8TeffectorGZMK	1
timepointB + dist35-45um:timepointB	-0.60882104174934	0.303712253228685	4.01841401748792	0.0450060172607128	CD8TeffectorGZMK	1
timepointB + ResponseR:timepointB	0.36525791616407	0.248278429629627	2.16431911247589	0.141247174907738	CD8TeffectorGZMK	1
timepointB + ResponseR:timepointB + dist5-15um:timepointB + ResponseR:dist5-15um:timepointB	0.137671597226793	0.236579442715019	0.338637222293835	0.560616901198716	CD8TeffectorGZMK	1
timepointB + ResponseR:timepointB + dist15-25um:timepointB + ResponseR:dist15-25um:timepointB	0.254345669996884	0.233845707825124	1.18301401914704	0.276743254284103	CD8TeffectorGZMK	1
timepointB + ResponseR:timepointB + dist25-35um:timepointB + ResponseR:dist25-35um:timepointB	0.0994066869443334	0.232742126861167	0.18242367565471	0.66929859273576	CD8TeffectorGZMK	1
timepointB + ResponseR:timepointB + dist35-45um:timepointB + ResponseR:dist35-45um:timepointB	0.215148197462935	0.231358790805773	0.864775569805735	0.352405723971703	CD8TeffectorGZMK	1
(Intercept)	-2.58484569528449	0.190450175934757	-13.5722935544569	5.84635867073814e-42	CD8Tnaive	2.99333563941793e-39
ResponseR	-0.4913773044664	0.230066256621093	-2.13580779590669	0.0326950834375729	CD8Tnaive	1
dist5-15um	-0.00255149507554291	0.0440510916957099	-0.0579212677217577	0.953811342367496	CD8Tnaive	1
dist15-25um	0.0227216503796579	0.0417056935825513	0.544809315655743	0.585884670996631	CD8Tnaive	1
dist25-35um	-0.00820537192609746	0.0406309324154234	-0.201948895541042	0.839956676373688	CD8Tnaive	1
dist35-45um	0.0199913499867361	0.0396472978051944	0.504229823806982	0.614099884970839	CD8Tnaive	1
timepointB	0.121294876825041	0.253539436493198	0.478406351701011	0.632361013698226	CD8Tnaive	1
ResponseR:dist5-15um	0.0758724701649008	0.0520033640774163	1.4589915770055	0.144567426003161	CD8Tnaive	1
ResponseR:dist15-25um	0.0124414862775084	0.0494724244134179	0.251483254055648	0.801440507595052	CD8Tnaive	1
ResponseR:dist25-35um	0.0521969371013004	0.048172942835989	1.08353224919249	0.278572244584876	CD8Tnaive	1
ResponseR:dist35-45um	-0.025064492460323	0.0471469617052244	-0.531624765494603	0.594985908674726	CD8Tnaive	1
ResponseR:timepointB	0.148957548781875	0.31215910708059	0.477184696531755	0.63323060752103	CD8Tnaive	1
dist5-15um:timepointB	-0.116657143562645	0.0526725105123832	-2.21476330685282	0.0267763150083753	CD8Tnaive	1
dist15-25um:timepointB	-0.204348622942725	0.0499773414564864	-4.08882539541734	4.33563039695817e-05	CD8Tnaive	0.0221984276324258
dist25-35um:timepointB	-0.186432003413656	0.0485952033320122	-3.83642809640934	0.00012483672343134	CD8Tnaive	0.0639164023968461
dist35-45um:timepointB	-0.245579022026213	0.0475009326284745	-5.16998316532	2.34115083791449e-07	CD8Tnaive	0.000119866922901222
ResponseR:dist5-15um:timepointB	0.113667369985631	0.0680653781405345	1.66997338574895	0.0949246293775414	CD8Tnaive	1
ResponseR:dist15-25um:timepointB	0.24662904527961	0.0648996459642182	3.80016010280837	0.000144602633236548	CD8Tnaive	0.0740365482171128
ResponseR:dist25-35um:timepointB	0.209878522948119	0.063154182718943	3.32327193405619	0.00088968139147423	CD8Tnaive	0.455516872434806
ResponseR:dist35-45um:timepointB	0.320454798284259	0.0618883030197895	5.1779541956707	2.24332288728741e-07	CD8Tnaive	0.000114858131829116
ResponseR + ResponseR:dist5-15um	-0.415504834301499	0.228826139467113	3.2971666225995	0.0693994946190839	CD8Tnaive	1
ResponseR + ResponseR:dist15-25um	-0.478935818188892	0.228286890352442	4.40141876868775	0.0359090452182875	CD8Tnaive	1
ResponseR + ResponseR:dist25-35um	-0.4391803673651	0.228022617556982	3.70962476094835	0.0540995519281463	CD8Tnaive	1
ResponseR + ResponseR:dist35-45um	-0.516441796926723	0.227803685615044	5.13950478448084	0.0233873185621302	CD8Tnaive	1
timepointB + dist5-15um:timepointB	0.0046377332623958	0.252392525437644	0.000337643625590204	0.985339631050474	CD8Tnaive	1
timepointB + dist15-25um:timepointB	-0.0830537461176841	0.251867543692684	0.108736171634706	0.741587599389979	CD8Tnaive	1
timepointB + dist25-35um:timepointB	-0.065137126588615	0.251615072961709	0.0670168306223276	0.79573084591867	CD8Tnaive	1
timepointB + dist35-45um:timepointB	-0.124284145201172	0.251402488951055	0.244394998194256	0.621049680866211	CD8Tnaive	1
timepointB + ResponseR:timepointB	0.270252425606916	0.186104867298295	2.10874340781984	0.146459539503756	CD8Tnaive	1
timepointB + ResponseR:timepointB + dist5-15um:timepointB + ResponseR:dist5-15um:timepointB	0.267262652029902	0.184609790171894	2.09588326413262	0.147696334135323	CD8Tnaive	1
timepointB + ResponseR:timepointB + dist15-25um:timepointB + ResponseR:dist15-25um:timepointB	0.312532847943801	0.184224993907231	2.87802284714764	0.0897962161048821	CD8Tnaive	1
timepointB + ResponseR:timepointB + dist25-35um:timepointB + ResponseR:dist25-35um:timepointB	0.293698945141379	0.183990405876687	2.54808797605354	0.110427821544725	CD8Tnaive	1
timepointB + ResponseR:timepointB + dist35-45um:timepointB + ResponseR:dist35-45um:timepointB	0.345128201864963	0.183845573324752	3.52415127986768	0.0604807829931241	CD8Tnaive	1
(Intercept)	-2.45613611841904	0.103713416302891	-23.6819517278843	5.53367943471594e-124	DC	2.83324387057456e-121
ResponseR	0.220424536718113	0.125194019976596	1.76066346267433	0.0782953803329452	DC	1
dist5-15um	0.102831816549533	0.0286668076446542	3.58713875029993	0.000334326444150526	DC	0.17117513940507
dist15-25um	0.104760973116434	0.0274419418221397	3.81754956684279	0.000134783714202641	DC	0.069009261671752
dist25-35um	0.0895785448827899	0.0267614476884721	3.34729817032198	0.00081603385899618	DC	0.417809335806044
dist35-45um	0.111467091789237	0.0261767502237835	4.25824790458371	2.06035392703179e-05	DC	0.0105490121064028
timepointB	0.698032774325664	0.137355815594812	5.08193097833441	3.73617181501663e-07	DC	0.000191291996928852
ResponseR:dist5-15um	-0.0138424296488599	0.033895403447636	-0.408386631840647	0.682989846262399	DC	1
ResponseR:dist15-25um	-0.0182730667545421	0.0324535983626757	-0.563052101352116	0.573399406380525	DC	1
ResponseR:dist25-35um	-0.0328734012033819	0.03167134380551	-1.03795410151377	0.299291424114857	DC	1
ResponseR:dist35-45um	-0.061040907124394	0.0310090005569499	-1.96848998768241	0.0490116870053659	DC	1
ResponseR:timepointB	-1.03779587318692	0.169883579204681	-6.10886513014041	1.00342075414627e-09	DC	5.13751426122889e-07
dist5-15um:timepointB	-0.0296737932715683	0.0358216688959516	-0.828375510860742	0.407457870959091	DC	1
dist15-25um:timepointB	-0.00715113944439681	0.0342103536821921	-0.209034361668096	0.834421414370152	DC	1
dist25-35um:timepointB	-0.00162915837562738	0.0333474107958674	-0.0488541190079223	0.961035552897759	DC	1
dist35-45um:timepointB	-0.0294199603538114	0.032675202212888	-0.900375770045194	0.367920310776515	DC	1
ResponseR:dist5-15um:timepointB	0.012364465686579	0.0496967398079323	0.248798326295952	0.803516785829832	DC	1
ResponseR:dist15-25um:timepointB	0.0191157451118323	0.0475105124124268	0.402347694040706	0.687428158798055	DC	1
ResponseR:dist25-35um:timepointB	0.051460970988352	0.0463175054267978	1.11104798313638	0.266547696086355	DC	1
ResponseR:dist35-45um:timepointB	0.0853793431967184	0.0454410300809122	1.87890422036411	0.0602575724880434	DC	1
ResponseR + ResponseR:dist5-15um	0.206582107069253	0.12380623095466	2.78419981633741	0.0951982324955185	DC	1
ResponseR + ResponseR:dist15-25um	0.202151469963571	0.123426452055064	2.68248509175517	0.101457290043992	DC	1
ResponseR + ResponseR:dist25-35um	0.187551135514731	0.123225775584251	2.31652117946336	0.128006020317437	DC	1
ResponseR + ResponseR:dist35-45um	0.159383629593719	0.123056002484241	1.67757451446966	0.195247054463138	DC	1
timepointB + dist5-15um:timepointB	0.668358981054096	0.135872456403556	24.1967324584037	8.69797257552207e-07	DC	0.00044533619586673
timepointB + dist15-25um:timepointB	0.690881634881267	0.135460830863542	26.0123642372695	3.39237796076475e-07	DC	0.000173689751591155
timepointB + dist25-35um:timepointB	0.696403615950036	0.135249782474591	26.5123902849914	2.61853223215702e-07	DC	0.00013406885028644
timepointB + dist35-45um:timepointB	0.668612813971852	0.135084443047729	24.4984562279652	7.43694003269013e-07	DC	0.000380771329673735
timepointB + ResponseR:timepointB	-0.339763098861256	0.100543548893723	11.419418705224	0.000726804316661722	DC	0.372123810130802
timepointB + ResponseR:timepointB + dist5-15um:timepointB + ResponseR:dist5-15um:timepointB	-0.357072426446246	0.0986736400251418	13.0951455735756	0.000296061993424468	DC	0.151583740633328
timepointB + ResponseR:timepointB + dist15-25um:timepointB + ResponseR:dist15-25um:timepointB	-0.327798493193821	0.0981727488460695	11.1488995589584	0.000840815361303981	DC	0.430497464987639
timepointB + ResponseR:timepointB + dist25-35um:timepointB + ResponseR:dist25-35um:timepointB	-0.289931286248532	0.097903050021078	8.76996218799394	0.00306231796733569	DC	1
timepointB + ResponseR:timepointB + dist35-45um:timepointB + ResponseR:dist35-45um:timepointB	-0.283803716018349	0.0977180398437061	8.43503058792169	0.00368060690301231	DC	1
(Intercept)	-5.92055369607356	0.380701438027719	-15.5516977470479	1.54943389871224e-54	ErythroidProgenitors	7.93310156140667e-52
ResponseR	3.0752780003512	0.45540760855242	6.75280329664763	1.45015491027214e-11	ErythroidProgenitors	7.42479314059334e-09
dist5-15um	0.183976736784994	0.127263730536683	1.44563369319088	0.148279971122178	ErythroidProgenitors	1
dist15-25um	0.354598368031573	0.119222696743144	2.97425219960867	0.00293703570971208	ErythroidProgenitors	1
dist25-35um	0.522733995338293	0.114583862119355	4.56202108804634	5.0663557237054e-06	ErythroidProgenitors	0.00259397413053717
dist35-45um	0.486841138618337	0.113174551332259	4.30168384046925	1.69505054397228e-05	ErythroidProgenitors	0.00867865878513806
timepointB	1.03301917547654	0.491586799045625	2.10139730660397	0.0356061041915953	ErythroidProgenitors	1
ResponseR:dist5-15um	0.0181646316112524	0.128963576448899	0.140850867442017	0.887987757180416	ErythroidProgenitors	1
ResponseR:dist15-25um	-0.0691728600444981	0.120858469989228	-0.572345984941423	0.567087601871947	ErythroidProgenitors	1
ResponseR:dist25-35um	-0.192941417727674	0.116198263389721	-1.66045009709449	0.0968239390904285	ErythroidProgenitors	1
ResponseR:dist35-45um	-0.106268242847393	0.11474557115794	-0.926120649145764	0.354383284008613	ErythroidProgenitors	1
ResponseR:timepointB	-0.303088258996282	0.617398118656827	-0.490912184273678	0.623488558998497	ErythroidProgenitors	1
dist5-15um:timepointB	0.143985631703998	0.147656668719445	0.975138020874477	0.329491801044697	ErythroidProgenitors	1
dist15-25um:timepointB	0.0919050891823812	0.138918663727955	0.661574814471001	0.508243752853833	ErythroidProgenitors	1
dist25-35um:timepointB	0.0254461065207302	0.133927732420702	0.189998785619674	0.849310082133445	ErythroidProgenitors	1
dist35-45um:timepointB	0.097900476934307	0.132105883282003	0.741075828737479	0.458647464413589	ErythroidProgenitors	1
ResponseR:dist5-15um:timepointB	-0.153108700140698	0.150974887198235	-1.01413356209143	0.310519025225394	ErythroidProgenitors	1
ResponseR:dist15-25um:timepointB	-0.116016593545106	0.142126551614667	-0.816290779077296	0.41433384695342	ErythroidProgenitors	1
ResponseR:dist25-35um:timepointB	-0.0505444538606091	0.137087726357981	-0.368701525683058	0.712350211421142	ErythroidProgenitors	1
ResponseR:dist35-45um:timepointB	-0.164010576792902	0.135198648646882	-1.21310810747282	0.225088490686497	ErythroidProgenitors	1
ResponseR + ResponseR:dist5-15um	3.09344263196245	0.452739856361783	46.6860010415055	8.3322237998118e-12	ErythroidProgenitors	4.26609858550364e-09
ResponseR + ResponseR:dist15-25um	3.0061051403067	0.450401997604869	44.545897807733	2.48463472019012e-11	ErythroidProgenitors	1.27213297673734e-08
ResponseR + ResponseR:dist25-35um	2.88233658262352	0.449142408417268	41.1833111189292	1.38600908528019e-10	ErythroidProgenitors	7.09636651663459e-08
ResponseR + ResponseR:dist35-45um	2.9690097575038	0.448758530916595	43.7721435216844	3.68918229298743e-11	ErythroidProgenitors	1.88886133400956e-08
timepointB + dist5-15um:timepointB	1.17700480718054	0.488347480471265	5.80896246701655	0.0159446986104678	ErythroidProgenitors	1
timepointB + dist15-25um:timepointB	1.12492426465892	0.485652065616997	5.36532567487821	0.0205409523175045	ErythroidProgenitors	1
timepointB + dist25-35um:timepointB	1.05846528199727	0.484198471885561	4.77866302022174	0.0288144838313333	ErythroidProgenitors	1
timepointB + dist35-45um:timepointB	1.13091965241085	0.483685546523967	5.46685156351695	0.019380509082671	ErythroidProgenitors	1
timepointB + ResponseR:timepointB	0.72993091648026	0.39104720261507	3.48421663984106	0.0619566784892981	ErythroidProgenitors	1
timepointB + ResponseR:timepointB + dist5-15um:timepointB + ResponseR:dist5-15um:timepointB	0.72080784804356	0.390604118221047	3.40537840293835	0.0649842080596623	ErythroidProgenitors	1
timepointB + ResponseR:timepointB + dist15-25um:timepointB + ResponseR:dist15-25um:timepointB	0.705819412117536	0.390491266575968	3.2671159410571	0.0706817825209181	ErythroidProgenitors	1
timepointB + ResponseR:timepointB + dist25-35um:timepointB + ResponseR:dist25-35um:timepointB	0.704832569140382	0.390431388317666	3.25898587153123	0.0710330439516635	ErythroidProgenitors	1
timepointB + ResponseR:timepointB + dist35-45um:timepointB + ResponseR:dist35-45um:timepointB	0.663820816621665	0.390394909027925	2.89130191134378	0.089058931437129	ErythroidProgenitors	1
(Intercept)	-2.51152186574173	0.182604504971968	-13.7538877593807	4.8264620571305e-43	LeukemiaCell	2.47114857325081e-40
ResponseR	0.170324028837847	0.220788612573428	0.771434843729552	0.440449228734343	LeukemiaCell	1
dist5-15um	-0.238853153044702	0.0286081567487582	-8.3491276681106	6.87689728040277e-17	LeukemiaCell	3.52097140756622e-14
dist15-25um	-0.275269112686848	0.0273241366632356	-10.0742108004906	7.18351592295359e-24	LeukemiaCell	3.67796015255224e-21
dist25-35um	-0.340821051440574	0.0267079194314668	-12.7610483592752	2.70535392347156e-37	LeukemiaCell	1.38514120881744e-34
dist35-45um	-0.345387783225722	0.0259936973615152	-13.2873664881966	2.74055001799473e-40	LeukemiaCell	1.4031616092133e-37
timepointB	-0.752030015453266	0.244345423588862	-3.07773317137561	0.00208581587272598	LeukemiaCell	1
ResponseR:dist5-15um	-0.304037717042555	0.0326463512931344	-9.31306884229035	1.24191115380034e-20	LeukemiaCell	6.35858510745772e-18
ResponseR:dist15-25um	-0.329492322576207	0.0311431252520446	-10.5799376237802	3.69203936495076e-26	LeukemiaCell	1.89032415485479e-23
ResponseR:dist25-35um	-0.348779253541604	0.0304253222182415	-11.4634530750341	2.01324759815601e-30	LeukemiaCell	1.03078277025588e-27
ResponseR:dist35-45um	-0.358758769230973	0.0295892704365262	-12.1246236875143	7.8218663106306e-34	LeukemiaCell	4.00479555104287e-31
ResponseR:timepointB	1.00263019913281	0.300887001892863	3.33224829529133	0.000861473588259031	LeukemiaCell	0.441074477188624
dist5-15um:timepointB	0.0674633905729528	0.0444590999716594	1.5174259176627	0.12915918443232	LeukemiaCell	1
dist15-25um:timepointB	0.0739549483937786	0.042481134580286	1.74088919998145	0.0817030021750186	LeukemiaCell	1
dist25-35um:timepointB	0.145725550399967	0.0413060430711004	3.52794747609032	0.0004187952473669	LeukemiaCell	0.214423166651853
dist35-45um:timepointB	0.11915863815475	0.0403361822476507	2.95413773725922	0.00313544030467984	LeukemiaCell	1
ResponseR:dist5-15um:timepointB	0.00422849593918475	0.0531298188695467	0.0795879984000561	0.936564940824826	LeukemiaCell	1
ResponseR:dist15-25um:timepointB	-0.0750789498289238	0.0509680824108714	-1.47305816262983	0.140735353295854	LeukemiaCell	1
ResponseR:dist25-35um:timepointB	-0.216440366262084	0.0498285965147176	-4.34369782416318	1.40104197600464e-05	LeukemiaCell	0.00717333491714377
ResponseR:dist35-45um:timepointB	-0.225776672824324	0.0486680705973299	-4.63911287325022	3.49907919052455e-06	LeukemiaCell	0.00179152854554857
ResponseR + ResponseR:dist5-15um	-0.133713688204708	0.220563707710098	0.367522243250928	0.544357965246056	LeukemiaCell	1
ResponseR + ResponseR:dist15-25um	-0.15916829373836	0.220345143216992	0.521802501469153	0.47007379739159	LeukemiaCell	1
ResponseR + ResponseR:dist25-35um	-0.178455224703757	0.220243430479454	0.656527026781209	0.417788717524093	LeukemiaCell	1
ResponseR + ResponseR:dist35-45um	-0.188434740393126	0.220128248318036	0.7327745745388	0.391985316647866	LeukemiaCell	1
timepointB + dist5-15um:timepointB	-0.684566624880313	0.24363190732786	7.89519958911403	0.00495661682234105	LeukemiaCell	1
timepointB + dist15-25um:timepointB	-0.678075067059488	0.243262819644602	7.76969692621008	0.00531299626331949	LeukemiaCell	1
timepointB + dist25-35um:timepointB	-0.606304465053299	0.243044250782049	6.22315801567897	0.0126090012879821	LeukemiaCell	1
timepointB + dist35-45um:timepointB	-0.632871377298516	0.242883187953214	6.78947196955147	0.00916970272485818	LeukemiaCell	1
timepointB + ResponseR:timepointB	0.250600183679546	0.175104208649839	2.04818697920491	0.152387564612289	LeukemiaCell	1
timepointB + ResponseR:timepointB + dist5-15um:timepointB + ResponseR:dist5-15um:timepointB	0.322292070191683	0.175010624745682	3.39133279701672	0.0655399513676104	LeukemiaCell	1
timepointB + ResponseR:timepointB + dist15-25um:timepointB + ResponseR:dist15-25um:timepointB	0.2494761822444	0.174860339499209	2.03552079847265	0.153661544102081	LeukemiaCell	1
timepointB + ResponseR:timepointB + dist25-35um:timepointB + ResponseR:dist25-35um:timepointB	0.179885367817428	0.174808463197171	1.05892881798068	0.303459623903181	LeukemiaCell	1
timepointB + ResponseR:timepointB + dist35-45um:timepointB + ResponseR:dist35-45um:timepointB	0.143982149009972	0.174705420339258	0.679210738863641	0.409858635875145	LeukemiaCell	1
(Intercept)	-4.32311056112283	0.247490680759258	-17.4677711009573	2.52154770993451e-68	MatureB	1.29103242748647e-65
ResponseR	-0.458021693730594	0.296691273477353	-1.54376530311248	0.122645199704326	MatureB	1
dist5-15um	0.0202582457189427	0.104999572561483	0.192936458927777	0.847008731340088	MatureB	1
dist15-25um	0.128336278869355	0.0986587198184415	1.3008102994396	0.193323395675539	MatureB	1
dist25-35um	0.0645328528671927	0.0969199430935875	0.665836677234517	0.505515498705495	MatureB	1
dist35-45um	0.132066844660293	0.0941859736281508	1.40219227527123	0.160857837762764	MatureB	1
timepointB	-0.179326616058588	0.328134193676534	-0.546503898448827	0.584719608689992	MatureB	1
ResponseR:dist5-15um	0.214552175197196	0.117773085604912	1.82174198880162	0.0684941436481428	MatureB	1
ResponseR:dist15-25um	0.0959542791890814	0.111171661396294	0.863118154248255	0.388072507440291	MatureB	1
ResponseR:dist25-35um	0.256698711590694	0.108852208804901	2.3582315362179	0.0183622360829763	MatureB	1
ResponseR:dist35-45um	0.187608664664628	0.106068784508239	1.7687453055527	0.0769363879300114	MatureB	1
ResponseR:timepointB	0.919074199076901	0.400631114912838	2.29406594961266	0.0217867108625846	MatureB	1
dist5-15um:timepointB	0.00742157658935602	0.128835374562602	0.0576051151677276	0.954063175126657	MatureB	1
dist15-25um:timepointB	-0.141641941995763	0.122104306541382	-1.16000775081393	0.246045650428969	MatureB	1
dist25-35um:timepointB	-0.0521382711377369	0.119479132049421	-0.436379727935843	0.662561244652995	MatureB	1
dist35-45um:timepointB	-0.137312444042212	0.116386973279282	-1.17979220675081	0.238082869870169	MatureB	1
ResponseR:dist5-15um:timepointB	-0.0876159514128956	0.150586709534109	-0.581830572458655	0.560680808951935	MatureB	1
ResponseR:dist15-25um:timepointB	0.17950966888335	0.142992486675947	1.25537832830447	0.209341452720589	MatureB	1
ResponseR:dist25-35um:timepointB	0.0387937561628387	0.13959080277352	0.277910545623696	0.781081028436393	MatureB	1
ResponseR:dist35-45um:timepointB	0.189997125538577	0.136252324191367	1.39445052894455	0.163181598653978	MatureB	1
ResponseR + ResponseR:dist5-15um	-0.243469518533398	0.289171110740802	0.708890877360134	0.399812259782548	MatureB	1
ResponseR + ResponseR:dist15-25um	-0.362067414541513	0.286569053764293	1.59632127687465	0.20642531950383	MatureB	1
ResponseR + ResponseR:dist25-35um	-0.2013229821399	0.285675726972366	0.496638092571854	0.480981051540169	MatureB	1
ResponseR + ResponseR:dist35-45um	-0.270413029065966	0.284646535344701	0.902492126842652	0.342114358148781	MatureB	1
timepointB + dist5-15um:timepointB	-0.171905039469232	0.319997427234671	0.288591970506194	0.591124244631777	MatureB	1
timepointB + dist15-25um:timepointB	-0.320968558054352	0.317272353449074	1.02343560571867	0.311705457719	MatureB	1
timepointB + dist25-35um:timepointB	-0.231464887196325	0.316215563658976	0.535801289440107	0.464178036273817	MatureB	1
timepointB + dist35-45um:timepointB	-0.3166390601008	0.315082151115199	1.00990697531632	0.314925125876051	MatureB	1
timepointB + ResponseR:timepointB	0.739747583018313	0.229407907344395	10.3980126901135	0.00126151008878905	MatureB	0.645893165459995
timepointB + ResponseR:timepointB + dist5-15um:timepointB + ResponseR:dist5-15um:timepointB	0.659553208194773	0.224305132436105	8.64611987067067	0.00327758616703999	MatureB	1
timepointB + ResponseR:timepointB + dist15-25um:timepointB + ResponseR:dist15-25um:timepointB	0.7776153099059	0.223133181925996	12.1451053906966	0.00049216860494139	MatureB	0.251990325729992
timepointB + ResponseR:timepointB + dist25-35um:timepointB + ResponseR:dist25-35um:timepointB	0.726403068043415	0.222434175660564	10.6647900473629	0.00109194245628885	MatureB	0.559074537619892
timepointB + ResponseR:timepointB + dist35-45um:timepointB + ResponseR:dist35-45um:timepointB	0.792432264514678	0.222033604497372	12.7375787219091	0.000358381351627024	MatureB	0.183491252033036
(Intercept)	-2.84570466905686	0.294234496802511	-9.67155347174291	3.98285718072592e-22	Mega	2.03922287653167e-19
ResponseR	-1.57730009503799	0.356001841877809	-4.43059532141233	9.39732960428874e-06	Mega	0.00481143275739583
dist5-15um	0.112752883791011	0.0423795535822158	2.66054911532449	0.00780133482594778	Mega	1
dist15-25um	0.243629398633478	0.0398845401253215	6.10836674731534	1.00655846574639e-09	Mega	5.15357934462152e-07
dist25-35um	0.195184582229968	0.0391017943133295	4.99170397823486	5.9848932435615e-07	Mega	0.000306426534070349
dist35-45um	0.228551840795204	0.0382699311701238	5.97209960423517	2.34219451096243e-09	Mega	1.19920358961276e-06
timepointB	-1.37098050987033	0.395198198787995	-3.46909604870389	0.000522212722471503	Mega	0.267372913905409
ResponseR:dist5-15um	0.19165898205199	0.0590062196755721	3.24811491239007	0.0011617234284515	Mega	0.594802395367169
ResponseR:dist15-25um	0.157918916780095	0.0558712952576971	2.82647674537919	0.00470631611114413	Mega	1
ResponseR:dist25-35um	0.242994571232207	0.0546582181135627	4.44570971427096	8.7602174284212e-06	Mega	0.00448523132335166
ResponseR:dist35-45um	0.162469168308686	0.0537816456010356	3.02090362786439	0.00252021559830966	Mega	1
ResponseR:timepointB	0.890074028751767	0.488867415550873	1.82068593741066	0.0686546110364934	Mega	1
dist5-15um:timepointB	0.26548226145205	0.0807101780796213	3.28932815871313	0.00100426859492305	Mega	0.514185520600601
dist15-25um:timepointB	0.171824551742726	0.0770856116834785	2.22900938307729	0.025813280478818	Mega	1
dist25-35um:timepointB	0.224543312530264	0.0754885338875932	2.97453534949589	0.00293432644870995	Mega	1
dist35-45um:timepointB	0.235845105615331	0.0741313991857526	3.18144683906976	0.00146541414547173	Mega	0.750292042481525
ResponseR:dist5-15um:timepointB	-0.312245023395603	0.111948093270987	-2.78919465506007	0.0052839296031138	Mega	1
ResponseR:dist15-25um:timepointB	-0.298911040689555	0.107291186543843	-2.78597944825048	0.00533662550763572	Mega	1
ResponseR:dist25-35um:timepointB	-0.389968919842915	0.105006577478364	-3.7137570732011	0.000204204824797883	Mega	0.104552870296516
ResponseR:dist35-45um:timepointB	-0.352689089053353	0.103294274856918	-3.41441081358956	0.00063920116660228	Mega	0.327270997300367
ResponseR + ResponseR:dist5-15um	-1.385641112986	0.354109001268304	15.3118472696693	9.11431079514413e-05	Mega	0.046665271271138
ResponseR + ResponseR:dist15-25um	-1.4193811782579	0.353604746016514	16.1124622598504	5.96899537252948e-05	Mega	0.030561256307351
ResponseR + ResponseR:dist25-35um	-1.33430552380578	0.35342611932431	14.2532296841247	0.00015978637356584	Mega	0.0818106232657101
ResponseR + ResponseR:dist35-45um	-1.41483092672931	0.353289250762947	16.0379273375212	6.20862256481836e-05	Mega	0.03178814753187
timepointB + dist5-15um:timepointB	-1.10549824841828	0.391233546426493	7.98443049704861	0.00471813347362993	Mega	1
timepointB + dist15-25um:timepointB	-1.1991559581276	0.390503012311643	9.42980175539482	0.00213487366288201	Mega	1
timepointB + dist25-35um:timepointB	-1.14643719734006	0.390199958475559	8.63229154771232	0.00330255878587538	Mega	1
timepointB + dist35-45um:timepointB	-1.135135404255	0.389940985320827	8.4741777460026	0.00360223172118468	Mega	1
timepointB + ResponseR:timepointB	-0.480906481118562	0.290096418857275	2.74812526512431	0.0973685338593221	Mega	1
timepointB + ResponseR:timepointB + dist5-15um:timepointB + ResponseR:dist5-15um:timepointB	-0.527669243062116	0.286025478358795	3.40340882039944	0.0650618345087288	Mega	1
timepointB + ResponseR:timepointB + dist15-25um:timepointB + ResponseR:dist15-25um:timepointB	-0.607992970065391	0.285223743456378	4.54386860552117	0.0330368480729422	Mega	1
timepointB + ResponseR:timepointB + dist25-35um:timepointB + ResponseR:dist25-35um:timepointB	-0.646332088431213	0.284791874972386	5.15058129161041	0.0232385924159334	Mega	1
timepointB + ResponseR:timepointB + dist35-45um:timepointB + ResponseR:dist35-45um:timepointB	-0.597750464556584	0.284524304818232	4.41368264249383	0.0356517968081538	Mega	1
(Intercept)	-2.66760655944304	0.167315429144136	-15.9435777865112	3.15746832099369e-57	MonocytesCD14	1.61662378034877e-54
ResponseR	-0.948829887879677	0.203233325776101	-4.66867273984872	3.03151827000539e-06	MonocytesCD14	0.00155213735424276
dist5-15um	0.153883645691213	0.0443024900057426	3.47347622382548	0.000513762880450351	MonocytesCD14	0.26304659479058
dist15-25um	0.204250529978763	0.0422383154219696	4.83566941385464	1.32698300923042e-06	MonocytesCD14	0.000679415300725977
dist25-35um	0.295163147795877	0.0407839363149708	7.23724030746708	4.57906396047759e-13	MonocytesCD14	2.34448074776453e-10
dist35-45um	0.292069621708126	0.0400639480304388	7.29008587686428	3.09757516183758e-13	MonocytesCD14	1.58595848286084e-10
timepointB	0.739349557778975	0.220887036810717	3.34718401067846	0.000816370006587522	MonocytesCD14	0.417981443372811
ResponseR:dist5-15um	0.0171055166371012	0.0561872061685634	0.304437928196396	0.760794275696655	MonocytesCD14	1
ResponseR:dist15-25um	0.0119178016115305	0.0535969159744768	0.222359839084881	0.82403377298239	MonocytesCD14	1
ResponseR:dist25-35um	-0.126399853707768	0.0520864481169459	-2.4267320632801	0.0152355030649142	MonocytesCD14	1
ResponseR:dist35-45um	-0.0634979394622854	0.0510487383885581	-1.24386892735664	0.213547807044952	MonocytesCD14	1
ResponseR:timepointB	0.230016531002427	0.273346235874693	0.841484172139362	0.400076748390587	MonocytesCD14	1
dist5-15um:timepointB	-0.0809135792828252	0.0498916688105563	-1.6217853844509	0.104849308939702	MonocytesCD14	1
dist15-25um:timepointB	-0.112668226890382	0.0475357609871146	-2.37017825213575	0.0177795111569831	MonocytesCD14	1
dist25-35um:timepointB	-0.186392544912611	0.0459576120151098	-4.05574912924827	4.99738749247635e-05	MonocytesCD14	0.0255866239614789
dist35-45um:timepointB	-0.151841537318167	0.0451270479438418	-3.36475670881743	0.000766111797777486	MonocytesCD14	0.392249240462073
ResponseR:dist5-15um:timepointB	0.0466827307300351	0.0682802703595738	0.683692822014281	0.494169157039952	MonocytesCD14	1
ResponseR:dist15-25um:timepointB	0.0766348920623707	0.0651437169417827	1.17639728986999	0.239436154225341	MonocytesCD14	1
ResponseR:dist25-35um:timepointB	0.219704517301787	0.0633412169953045	3.46858692844618	0.000523203230191749	MonocytesCD14	0.267880053858175
ResponseR:dist35-45um:timepointB	0.132093219663772	0.0621186348756929	2.12646687951381	0.0334644041921104	MonocytesCD14	1
ResponseR + ResponseR:dist5-15um	-0.931724371242576	0.200536040451005	21.5868880779057	3.38155711199217e-06	MonocytesCD14	0.00173135724133999
ResponseR + ResponseR:dist15-25um	-0.936912086268147	0.199822569608888	21.984095599356	2.74919198106627e-06	MonocytesCD14	0.00140758629430593
ResponseR + ResponseR:dist25-35um	-1.07522974158745	0.199416552805956	29.0723493228043	6.9725068052584e-08	MonocytesCD14	3.5699234842923e-05
ResponseR + ResponseR:dist35-45um	-1.01232782734196	0.199151918027039	25.8388608607345	3.71140356336674e-07	MonocytesCD14	0.000190023862444377
timepointB + dist5-15um:timepointB	0.65843597849615	0.21896588118868	9.04220208661371	0.00263817670724797	MonocytesCD14	1
timepointB + dist15-25um:timepointB	0.626681330888593	0.218438247376294	8.2306881555998	0.00411879094140954	MonocytesCD14	1
timepointB + dist25-35um:timepointB	0.552957012866364	0.218095328127849	6.42820940124897	0.0112321759020062	MonocytesCD14	1
timepointB + dist35-45um:timepointB	0.587508020460808	0.217923267561298	7.26809165502662	0.00701903409100024	MonocytesCD14	1
timepointB + ResponseR:timepointB	0.969366088781402	0.16056939744292	36.4460184175297	1.56953416929895e-09	MonocytesCD14	8.03601494681061e-07
timepointB + ResponseR:timepointB + dist5-15um:timepointB + ResponseR:dist5-15um:timepointB	0.935135240228612	0.158170022743736	34.9542906328355	3.37536787409221e-09	MonocytesCD14	1.72818835153521e-06
timepointB + ResponseR:timepointB + dist15-25um:timepointB + ResponseR:dist15-25um:timepointB	0.933332753953391	0.157577625185953	35.0819650825906	3.16114989740157e-09	MonocytesCD14	1.6185087474696e-06
timepointB + ResponseR:timepointB + dist25-35um:timepointB + ResponseR:dist25-35um:timepointB	1.00267806117058	0.157312102027311	40.625503520872	1.84384285617512e-10	MonocytesCD14	9.44047542361659e-08
timepointB + ResponseR:timepointB + dist35-45um:timepointB + ResponseR:dist35-45um:timepointB	0.949617771127007	0.157070082784913	36.551964355005	1.48650092235414e-09	MonocytesCD14	7.61088472245319e-07
(Intercept)	-3.12027170388795	0.14461476542671	-21.5764392707831	2.99028548311828e-103	MonocytesCD16	1.53102616735656e-100
ResponseR	0.00845276062263731	0.174799051201765	0.0483570166114949	0.961431714977732	MonocytesCD16	1
dist5-15um	0.129479672640399	0.0348629040583529	3.7139669266702	0.000204035471340693	MonocytesCD16	0.104466161326435
dist15-25um	0.185100506286622	0.0331797845291178	5.57871333143173	2.42304180772132e-08	MonocytesCD16	1.24059740555332e-05
dist25-35um	0.224570995991203	0.0321963622320552	6.9750425334579	3.05778291434857e-12	MonocytesCD16	1.56558485214647e-09
dist35-45um	0.241915754339986	0.0315875368494596	7.65858241789832	1.87996579187294e-14	MonocytesCD16	9.62542485438945e-12
timepointB	0.530801180364849	0.191371235825065	2.77367274175969	0.00554274048953876	MonocytesCD16	1
ResponseR:dist5-15um	-0.0136201736495138	0.0439260158717604	-0.310070771937914	0.756507138234431	MonocytesCD16	1
ResponseR:dist15-25um	-0.0275475722266427	0.0418082183181229	-0.658903281097283	0.509957878776034	MonocytesCD16	1
ResponseR:dist25-35um	-0.0538723826677511	0.0406129494279329	-1.32648289342656	0.184679797728521	MonocytesCD16	1
ResponseR:dist35-45um	-0.0821490193607098	0.039883660086772	-2.05971616401264	0.039425683231794	MonocytesCD16	1
ResponseR:timepointB	-0.518154829115095	0.236702705228191	-2.18905326246936	0.0285929689839933	MonocytesCD16	1
dist5-15um:timepointB	0.00683298167914238	0.043959135697298	0.155439400041762	0.876474924877668	MonocytesCD16	1
dist15-25um:timepointB	-0.016806614424009	0.0418164028406187	-0.401914399190831	0.687747025258017	MonocytesCD16	1
dist25-35um:timepointB	-0.0272178857102573	0.0405991232118946	-0.67040575157749	0.502599169159351	MonocytesCD16	1
dist35-45um:timepointB	-0.0227066471823725	0.03986608036595	-0.569573105104319	0.56896727419033	MonocytesCD16	1
ResponseR:dist5-15um:timepointB	0.0401747328617449	0.0645432169887244	0.622447016682843	0.53364797273155	MonocytesCD16	1
ResponseR:dist15-25um:timepointB	0.00696102744981064	0.0617375974909784	0.112751835716118	0.910227304276544	MonocytesCD16	1
ResponseR:dist25-35um:timepointB	0.0558898118149333	0.0599537758089429	0.932215045021344	0.351225401749261	MonocytesCD16	1
ResponseR:dist35-45um:timepointB	0.0738468574165016	0.0589059516143081	1.253640003985	0.209972883920672	MonocytesCD16	1
ResponseR + ResponseR:dist5-15um	-0.0051674130268765	0.172868856025961	0.000893537606326512	0.976153106803784	MonocytesCD16	1
ResponseR + ResponseR:dist15-25um	-0.0190948116040054	0.172351845404002	0.0122743606566232	0.911783102430947	MonocytesCD16	1
ResponseR + ResponseR:dist25-35um	-0.0454196220451138	0.172076458974476	0.0696697273567453	0.791818264692198	MonocytesCD16	1
ResponseR + ResponseR:dist35-45um	-0.0736962587380725	0.171905323920163	0.183785916352203	0.668139670736865	MonocytesCD16	1
timepointB + dist5-15um:timepointB	0.537634162043991	0.189504750324364	8.04884402348041	0.00455326990682869	MonocytesCD16	1
timepointB + dist15-25um:timepointB	0.51399456594084	0.189026955396371	7.39383196597615	0.00654479099717653	MonocytesCD16	1
timepointB + dist25-35um:timepointB	0.503583294654592	0.188771047813721	7.11658853684467	0.0076373899069041	MonocytesCD16	1
timepointB + dist35-45um:timepointB	0.508094533182476	0.188613538855735	7.25676930873923	0.00706342453981201	MonocytesCD16	1
timepointB + ResponseR:timepointB	0.0126463512497533	0.138860066918748	0.00829422361176128	0.927434881750641	MonocytesCD16	1
timepointB + ResponseR:timepointB + dist5-15um:timepointB + ResponseR:dist5-15um:timepointB	0.0596540657906406	0.136013242218089	0.192361303452202	0.660958548896159	MonocytesCD16	1
timepointB + ResponseR:timepointB + dist15-25um:timepointB + ResponseR:dist15-25um:timepointB	0.00280076427555497	0.135397763905873	0.000427888025084423	0.983496572219925	MonocytesCD16	1
timepointB + ResponseR:timepointB + dist25-35um:timepointB + ResponseR:dist25-35um:timepointB	0.0413182773544293	0.134972098396886	0.0937122603897181	0.759509791224322	MonocytesCD16	1
timepointB + ResponseR:timepointB + dist35-45um:timepointB + ResponseR:dist35-45um:timepointB	0.0637865614838825	0.134728173543147	0.2241514426576	0.635894771277791	MonocytesCD16	1
(Intercept)	-2.86935477867773	0.153022801157408	-18.7511583697004	1.89419911559695e-78	MonocytesProgenitor	9.69829947185638e-76
ResponseR	1.37393262840067	0.184244990259046	7.45709626334447	8.84500830879917e-14	MonocytesProgenitor	4.52864425410518e-11
dist5-15um	0.0496702684925499	0.0286961054012771	1.73090626055267	0.0834684848469871	MonocytesProgenitor	1
dist15-25um	0.0302023816376945	0.0274882751438014	1.09873687889453	0.271882851624225	MonocytesProgenitor	1
dist25-35um	0.0712063912065593	0.0265861408174096	2.67832746751761	0.00739908403525137	MonocytesProgenitor	1
dist35-45um	0.0635806297384132	0.0260783301829376	2.4380636832343	0.0147661723974806	MonocytesProgenitor	1
timepointB	0.484354775597891	0.203340297444201	2.3819910843339	0.017219314341836	MonocytesProgenitor	1
ResponseR:dist5-15um	0.0819284916939988	0.0306426592145428	2.67367434139385	0.00750252678762561	MonocytesProgenitor	1
ResponseR:dist15-25um	0.104620092000984	0.0293550570326901	3.56395464960188	0.000365309096863463	MonocytesProgenitor	0.187038257594093
ResponseR:dist25-35um	0.0829456900533375	0.0284131603315044	2.9192701229144	0.00350852055422203	MonocytesProgenitor	1
ResponseR:dist35-45um	0.0939692189733035	0.027873322092673	3.37129598907785	0.000748154282245298	MonocytesProgenitor	0.383054992509593
ResponseR:timepointB	-0.691149240232551	0.249662790586102	-2.76833099001268	0.00563442008476075	MonocytesProgenitor	1
dist5-15um:timepointB	-0.049775810141419	0.039630545549908	-1.25599608712766	0.209117388748165	MonocytesProgenitor	1
dist15-25um:timepointB	-0.050535135854012	0.0378567419657118	-1.33490451713418	0.181907599179408	MonocytesProgenitor	1
dist25-35um:timepointB	-0.141117934468361	0.0367630051895576	-3.8385853860621	0.000123745182674029	MonocytesProgenitor	0.0633575335291031
dist35-45um:timepointB	-0.114956884747886	0.0360245896509817	-3.19106715334238	0.00141748329633175	MonocytesProgenitor	0.725751447721858
ResponseR:dist5-15um:timepointB	-0.0497336398895832	0.0449860458974149	-1.10553481412869	0.268927917750891	MonocytesProgenitor	1
ResponseR:dist15-25um:timepointB	-0.0718312562156713	0.0430418355440677	-1.66887065357907	0.0951430166504831	MonocytesProgenitor	1
ResponseR:dist25-35um:timepointB	0.0018267724936263	0.0418238354292994	0.0436777850447109	0.965161247280194	MonocytesProgenitor	1
ResponseR:dist35-45um:timepointB	-0.0307121810492311	0.0410007825837456	-0.749063288889678	0.453819060444217	MonocytesProgenitor	1
ResponseR + ResponseR:dist5-15um	1.45586112009467	0.183653049006635	62.8410756498646	2.22044604925031e-15	MonocytesProgenitor	1.13686837721616e-12
ResponseR + ResponseR:dist15-25um	1.47855272040165	0.183451258692326	64.9579390801592	7.7715611723761e-16	MonocytesProgenitor	3.97903932025656e-13
ResponseR + ResponseR:dist25-35um	1.45687831845401	0.183305475281275	63.167790367217	1.88737914186277e-15	MonocytesProgenitor	9.66338120633736e-13
ResponseR + ResponseR:dist35-45um	1.46790184737397	0.18321996026572	64.1872049836739	1.11022302462516e-15	MonocytesProgenitor	5.6843418860808e-13
timepointB + dist5-15um:timepointB	0.434578965456472	0.202351400130615	4.61237889155606	0.0317419705540927	MonocytesProgenitor	1
timepointB + dist15-25um:timepointB	0.433819639743879	0.20202379440361	4.61119375777354	0.0317639140687446	MonocytesProgenitor	1
timepointB + dist25-35um:timepointB	0.34323684112953	0.201829312323437	2.8921399990558	0.0890126195874046	MonocytesProgenitor	1
timepointB + dist35-45um:timepointB	0.369397890850005	0.201695542627462	3.35425612584114	0.067031489627956	MonocytesProgenitor	1
timepointB + ResponseR:timepointB	-0.20679446463466	0.147562762603774	1.96392213325771	0.161094473809564	MonocytesProgenitor	1
timepointB + ResponseR:timepointB + dist5-15um:timepointB + ResponseR:dist5-15um:timepointB	-0.306303914665662	0.147111170134283	4.33524648435967	0.0373310103859859	MonocytesProgenitor	1
timepointB + ResponseR:timepointB + dist15-25um:timepointB + ResponseR:dist15-25um:timepointB	-0.329160856704343	0.14699638486099	5.0142162471609	0.0251400072599851	MonocytesProgenitor	1
timepointB + ResponseR:timepointB + dist25-35um:timepointB + ResponseR:dist25-35um:timepointB	-0.346085626609395	0.1469217156354	5.54874981555817	0.0184938917261932	MonocytesProgenitor	1
timepointB + ResponseR:timepointB + dist35-45um:timepointB + ResponseR:dist35-45um:timepointB	-0.352463530431777	0.146871815524828	5.75905793283006	0.0164038647593004	MonocytesProgenitor	1
(Intercept)	-3.58985571380743	0.242020106342489	-14.8328821437973	8.97933508372581e-50	NK	4.59741956286761e-47
ResponseR	-0.937973377880647	0.294569871587177	-3.18421355458635	0.00145147886636248	NK	0.743157179577588
dist5-15um	0.105732185759038	0.0670654143830772	1.57655308226527	0.11489839559253	NK	1
dist15-25um	0.0596278636232493	0.0648975263312879	0.918800253169311	0.358200060035254	NK	1
dist25-35um	0.0836510078020858	0.0629519024209351	1.32880825813243	0.183911236986016	NK	1
dist35-45um	0.0885497360963963	0.0615926192522556	1.43766797339364	0.150528284319783	NK	1
timepointB	-0.403249709044198	0.323423896050472	-1.24681482713098	0.212465402553415	NK	1
ResponseR:dist5-15um	0.0895713249838048	0.0810576061526637	1.10503294182049	0.269145315396621	NK	1
ResponseR:dist15-25um	0.175332708118105	0.0781436440631652	2.24372321281024	0.0248502156194946	NK	1
ResponseR:dist25-35um	0.220834169761936	0.0757998544629904	2.91338514204878	0.00357533336335253	NK	1
ResponseR:dist35-45um	0.225155542349279	0.0742888807928235	3.03081080164865	0.00243898025150896	NK	1
ResponseR:timepointB	0.901625181124174	0.401122607537351	2.24775458720615	0.0245918430994107	NK	1
dist5-15um:timepointB	-0.0754240895618403	0.0858360612074889	-0.878699331036637	0.379564321474888	NK	1
dist15-25um:timepointB	-0.0591681068197292	0.0826279138881	-0.716078913717444	0.47394262317248	NK	1
dist25-35um:timepointB	-0.0762674063480603	0.0801423178704278	-0.95164962000934	0.34127470763688	NK	1
dist35-45um:timepointB	-0.0790094934864995	0.0785232114687313	-1.00619284423895	0.314322813685635	NK	1
ResponseR:dist5-15um:timepointB	-0.0460316116384513	0.113543691821763	-0.405408798145388	0.685177044873727	NK	1
ResponseR:dist15-25um:timepointB	-0.0514297402654939	0.108918675097068	-0.472184776574446	0.636794904895883	NK	1
ResponseR:dist25-35um:timepointB	-0.053640546363911	0.105631164180493	-0.507809856873819	0.611586696516377	NK	1
ResponseR:dist35-45um:timepointB	-0.0135056862835081	0.103539471414773	-0.130439977131089	0.896218339579855	NK	1
ResponseR + ResponseR:dist5-15um	-0.848402052896843	0.291273036458718	8.48404288120759	0.00358275018869869	NK	1
ResponseR + ResponseR:dist15-25um	-0.762640669762543	0.290428707405672	6.89542182156869	0.00864167695790441	NK	1
ResponseR + ResponseR:dist25-35um	-0.717139208118711	0.289802948499194	6.12352274280796	0.0133394710301989	NK	1
ResponseR + ResponseR:dist35-45um	-0.712817835531369	0.28939859605301	6.06686422449404	0.0137741288958302	NK	1
timepointB + dist5-15um:timepointB	-0.478673798606038	0.320080701059517	2.23645586833445	0.134789613512261	NK	1
timepointB + dist15-25um:timepointB	-0.462417815863927	0.319198363476956	2.09868763622615	0.147425628513247	NK	1
timepointB + dist25-35um:timepointB	-0.479517115392258	0.318573373544855	2.26563151470878	0.13227228314277	NK	1
timepointB + dist35-45um:timepointB	-0.482259202530698	0.318166347409316	2.29748435591873	0.129583723099822	NK	1
timepointB + ResponseR:timepointB	0.498375472079976	0.237370478044383	4.40818600303355	0.0357668556565685	NK	1
timepointB + ResponseR:timepointB + dist5-15um:timepointB + ResponseR:dist5-15um:timepointB	0.376919770879684	0.233453469564471	2.60673673001807	0.1064105278368	NK	1
timepointB + ResponseR:timepointB + dist15-25um:timepointB + ResponseR:dist15-25um:timepointB	0.387777624994752	0.23241423903006	2.78381281032481	0.0952212338484585	NK	1
timepointB + ResponseR:timepointB + dist25-35um:timepointB + ResponseR:dist25-35um:timepointB	0.368467519368004	0.23177355502472	2.52738065363625	0.111885807373687	NK	1
timepointB + ResponseR:timepointB + dist35-45um:timepointB + ResponseR:dist35-45um:timepointB	0.405860292309968	0.231373438411114	3.07699029454173	0.0794073436870806	NK	1
(Intercept)	-3.37994657579165	0.21464701591634	-15.7465341941162	7.25499982026045e-56	Plasma	3.71455990797335e-53
ResponseR	-1.57284383759189	0.263428730737558	-5.97066171631384	2.36293233519699e-09	Plasma	1.20982135562086e-06
dist5-15um	-0.18658873696284	0.0729210699721243	-2.55877672988298	0.0105041180251655	Plasma	1
dist15-25um	-0.0554700566028576	0.0675199069968664	-0.821536330099388	0.411340839085168	Plasma	1
dist25-35um	-0.124112091391398	0.0661751534824487	-1.87550893137431	0.0607227419409123	Plasma	1
dist35-45um	-0.122665199210431	0.0645216380178314	-1.9011482500883	0.0572825971901207	Plasma	1
timepointB	-0.810097108631594	0.287827347898984	-2.81452445205417	0.00488494612092145	Plasma	1
ResponseR:dist5-15um	0.469445835448395	0.0965697275164034	4.86121114268086	1.16669730249141e-06	Plasma	0.000597349018875603
ResponseR:dist15-25um	0.339544605229991	0.09095406684426	3.733143739591	0.000189104602986899	Plasma	0.0968215567292923
ResponseR:dist25-35um	0.337432457578086	0.089340967038402	3.77690625883918	0.000158788460322239	Plasma	0.0812996916849866
ResponseR:dist35-45um	0.324512352003701	0.087475179046317	3.70976493608405	0.000207451768774233	Plasma	0.106215305612408
ResponseR:timepointB	1.39551923674757	0.358792630862001	3.88948689775158	0.000100456391850679	Plasma	0.0514336726275477
dist5-15um:timepointB	0.275908175624651	0.096739189880189	2.85208275949346	0.00434337909028519	Plasma	1
dist15-25um:timepointB	0.125175398608643	0.0910428813578385	1.37490594258159	0.169160606695353	Plasma	1
dist25-35um:timepointB	0.212000348344238	0.0889192114175948	2.38419060363247	0.0171167343687031	Plasma	1
dist35-45um:timepointB	0.2038022010661	0.0869085872629032	2.34501799516758	0.0190261612904193	Plasma	1
ResponseR:dist5-15um:timepointB	-0.401789725469581	0.131758375862248	-3.0494435199296	0.00229265737552052	Plasma	1
ResponseR:dist15-25um:timepointB	-0.225903783388011	0.125138663251708	-1.80522771714143	0.0710390553499987	Plasma	1
ResponseR:dist25-35um:timepointB	-0.178024077349448	0.122224839602597	-1.4565294413826	0.145246316926901	Plasma	1
ResponseR:dist35-45um:timepointB	-0.241968344195743	0.120091888098784	-2.01486002115903	0.0439193179583734	Plasma	1
ResponseR + ResponseR:dist5-15um	-1.10339800214349	0.258172125175533	18.2660939513162	1.92096043912793e-05	Plasma	0.00983531744833499
ResponseR + ResponseR:dist15-25um	-1.23329923236189	0.256181175481299	23.1762141019026	1.47814376316724e-06	Plasma	0.000756809606741626
ResponseR + ResponseR:dist25-35um	-1.2354113800138	0.25560275420246	23.3610380459957	1.34270791285473e-06	Plasma	0.000687466451381624
ResponseR + ResponseR:dist35-45um	-1.24833148558818	0.254973193480227	23.9701527787321	9.78407637353129e-07	Plasma	0.000500944710324802
timepointB + dist5-15um:timepointB	-0.534188933006943	0.283317866204187	3.55501836111135	0.0593656512749515	Plasma	1
timepointB + dist15-25um:timepointB	-0.684921710022951	0.2814123083981	5.92373589028682	0.0149382513765466	Plasma	1
timepointB + dist25-35um:timepointB	-0.598096760287356	0.280696757020696	4.54012813168767	0.0331091135520087	Plasma	1
timepointB + dist35-45um:timepointB	-0.606294907565495	0.280077505961896	4.68609814394005	0.0304076218719195	Plasma	1
timepointB + ResponseR:timepointB	0.585422128115978	0.211777367182834	7.64150987234256	0.00570401518235852	Plasma	1
timepointB + ResponseR:timepointB + dist5-15um:timepointB + ResponseR:dist5-15um:timepointB	0.459540578271048	0.204298906932742	5.0595937424723	0.0244899781593347	Plasma	1
timepointB + ResponseR:timepointB + dist15-25um:timepointB + ResponseR:dist15-25um:timepointB	0.48469374333661	0.202812316179023	5.71144734948679	0.0168546376297324	Plasma	1
timepointB + ResponseR:timepointB + dist25-35um:timepointB + ResponseR:dist25-35um:timepointB	0.619398399110768	0.20200483314848	9.40192183325497	0.00216758117848048	Plasma	1
timepointB + ResponseR:timepointB + dist35-45um:timepointB + ResponseR:dist35-45um:timepointB	0.547255984986334	0.201604201015863	7.36854744785272	0.00663745273023009	Plasma	1
(Intercept)	-3.79062678639613	0.305709784433469	-12.3994290644664	2.6319215024567e-35	ProgenitorB	1.34754380925783e-32
ResponseR	-1.32680361077259	0.3748619203369	-3.53944623017496	0.000400967444924192	ProgenitorB	0.205295331801186
dist5-15um	0.033358002348824	0.0864656259776441	0.38579495576021	0.69964853137612	ProgenitorB	1
dist15-25um	0.0537523861801031	0.0823295427236518	0.652893049103029	0.513825230398224	ProgenitorB	1
dist25-35um	0.103062688744375	0.0795413235129951	1.29571252014102	0.195074546277595	ProgenitorB	1
dist35-45um	0.0331708918477571	0.0785208991645412	0.422446663253909	0.672699023984513	ProgenitorB	1
timepointB	-0.90606471575288	0.411594843627999	-2.2013509881863	0.0277111858470602	ProgenitorB	1
ResponseR:dist5-15um	0.195601771642679	0.10213305661916	1.91516613834491	0.0554713193620389	ProgenitorB	1
ResponseR:dist15-25um	0.176285966361849	0.0974381812439698	1.80920830121466	0.0704186484726134	ProgenitorB	1
ResponseR:dist25-35um	0.166409591830829	0.0942829428793803	1.76500209633595	0.0775634133928458	ProgenitorB	1
ResponseR:dist35-45um	0.278508124876442	0.0929129002499742	2.99751836534151	0.00272187458212952	ProgenitorB	1
ResponseR:timepointB	0.812424924830081	0.51544073240307	1.57617524917447	0.114985420920647	ProgenitorB	1
dist5-15um:timepointB	0.0546980723862	0.1272585703167	0.429818378833556	0.667327762525971	ProgenitorB	1
dist15-25um:timepointB	0.0957001282164467	0.120851241171507	0.791883701720804	0.428428491067153	ProgenitorB	1
dist25-35um:timepointB	0.00354213238300035	0.1175369924944	0.0301363197052122	0.97595833494061	ProgenitorB	1
dist35-45um:timepointB	-0.0171353034790407	0.116208832327049	-0.147452677528129	0.882774729220633	ProgenitorB	1
ResponseR:dist5-15um:timepointB	-0.252023491743182	0.169526538392447	-1.48663149813015	0.137112163981617	ProgenitorB	1
ResponseR:dist15-25um:timepointB	-0.144048977111255	0.160721080989931	-0.896266850770369	0.370110259143809	ProgenitorB	1
ResponseR:dist25-35um:timepointB	-0.0915755633786337	0.156560833304441	-0.584920004868396	0.558601506642753	ProgenitorB	1
ResponseR:dist35-45um:timepointB	-0.0258854684159283	0.153926181050693	-0.168168067571321	0.866451061533885	ProgenitorB	1
ResponseR + ResponseR:dist5-15um	-1.13120183912991	0.37046581873832	9.323606106852	0.00226220342781125	ProgenitorB	1
ResponseR + ResponseR:dist15-25um	-1.15051764441074	0.369175811675244	9.71225530309837	0.00183043245745462	ProgenitorB	0.937181418216767
ResponseR + ResponseR:dist25-35um	-1.16039401894176	0.368375768159199	9.92267699455332	0.00163254762742493	ProgenitorB	0.835864385241564
ResponseR + ResponseR:dist35-45um	-1.04829548589615	0.368022598382415	8.11369086260964	0.00439321875113818	ProgenitorB	1
timepointB + dist5-15um:timepointB	-0.85136664336668	0.404903512491094	4.42109831242553	0.0354971810312199	ProgenitorB	1
timepointB + dist15-25um:timepointB	-0.810364587536434	0.402884769581958	4.0457515475679	0.0442826569937553	ProgenitorB	1
timepointB + dist25-35um:timepointB	-0.90252258336988	0.40193492147051	5.04202127739555	0.0247396074513132	ProgenitorB	1
timepointB + dist35-45um:timepointB	-0.923200019231921	0.401545826176263	5.28592963530465	0.0214984117832779	ProgenitorB	1
timepointB + ResponseR:timepointB	-0.0936397909227991	0.307397630515936	0.0927939879629653	0.7606547811286	ProgenitorB	1
timepointB + ResponseR:timepointB + dist5-15um:timepointB + ResponseR:dist5-15um:timepointB	-0.290965210279781	0.300920911574137	0.93492633348555	0.333586083693093	ProgenitorB	1
timepointB + ResponseR:timepointB + dist15-25um:timepointB + ResponseR:dist15-25um:timepointB	-0.141988639817607	0.298694938432039	0.225970356717838	0.63452798093496	ProgenitorB	1
timepointB + ResponseR:timepointB + dist25-35um:timepointB + ResponseR:dist25-35um:timepointB	-0.181673221918432	0.297812483856177	0.372131162055041	0.541844887838792	ProgenitorB	1
timepointB + ResponseR:timepointB + dist35-45um:timepointB + ResponseR:dist35-45um:timepointB	-0.136660562817768	0.296956192370579	0.21178814086364	0.645369473213547	ProgenitorB	1
